# Supplementary material for: Recent Advances in Production of Ecofriendly Polylactide (PLA)–Calcium Sulfate (Anhydrite II) Composites: From the Evidence of Filler Stability to the Effects of PLA Matrix and Filling on Key Properties
Source: Polymers (Basel). 2022 Jun 10;14(12):2360. doi: 10.3390/polym14122360 (PMC9228668; doi:10.3390/polym14122360)
Supplement: Supplementary file 1 [file polymers-14-02360-s001.zip]

Archive with 1 entries (1 files):
- polymers-1727760-supplementary.pdf
